# Supplementary material for: Factors Influencing Temperature Measurements from Miniaturized Thermal Infrared (TIR) Cameras: A Laboratory-Based Approach
Source: Sensors (Basel). 2021 Dec 18;21(24):8466. doi: 10.3390/s21248466 (PMC8706234; doi:10.3390/s21248466)
Supplement: Supplementary file 1 [file sensors-21-08466-s001.zip]

Archive with 1 entries (1 files):
- sensors-1497384-supplementary.pdf
